# Supplementary material for: Analytical framework and data for a municipal solid waste environmental performance assessment
Source: Data Brief. 2020 Jan 3;28:105085. doi: 10.1016/j.dib.2019.105085 (PMC7096679; doi:10.1016/j.dib.2019.105085)
Supplement: Multimedia component 1 [file mmc1.xlsx]

## Sheet: WASTE DATA
Municipality	Average distance (km) of Landfill/ Recycling and Composting Plant	Annual MSW Generation (kg)	Annual Recycled (kg)							Annual Composted (kg)	Plan Publication Year	Source Link
			Aluminium	Steel	Glass	PET	Lumber/ wood	Mixed Paper (general)	Mixed Plastics	Mixed Organic
Águas da Prata	200	1887000	7548	24480	19200	4320	0	38400	16320	0	2014	https://smastr16.blob.core.windows.net/cpla/2017/04/aguas-da-prata.pdf
Alambari	1	1168000	0	0	0	0	0	0	0	0	2014	http://www.alambari.sp.gov.br/wp-content/uploads/PLANO-MUNIC-DE-SANEAMENTO-ALAMBARI.pdf
Alfredo Marcondes	1.5	706275	2400	240	6000	0	0	24000	7800	0	2012	https://smastr16.blob.core.windows.net/cpla/2017/04/alfredo-marcondes.pdf
Alvinlândia	1	205800	350.337	1226.18	1488.93	525.506	1051.01	9283.94	11386	0	2007	https://smastr16.blob.core.windows.net/cpla/2017/04/alvinlandia.pdf
Anhembi	1	784750	0	0	0	0	0	0	0	0	2011	Not available
Anhumas	1.3	766500	1673.26	5856.4	7111.34	2509.88	5019.77	44341.3	54380.8	0	2015	https://smastr16.blob.core.windows.net/cpla/2017/04/anhumas.pdf
Aparecida D'oeste	2.53	1658925	0	0	0	0	0	0	0	0	2013	https://smastr16.blob.core.windows.net/cpla/2017/04/aparecida-doeste.pdf
Arandu	21	1278482	0	0	0	0	0	0	0	0	2013	https://smastr16.blob.core.windows.net/cpla/2017/05/arandu.pdf
Arapeí	16	252000	0	0	0	0	0	0	0	0	n.d.	Not available
Arco-Íris	1	91700	0	0	0	0	0	0	0	0	2015	https://smastr16.blob.core.windows.net/cpla/2017/05/arco-iris.pdf
Arealva	1	839500	1309	3405	6794	4024	0	11610	8718	0	2012	https://smastr16.blob.core.windows.net/cpla/2017/05/arealva.pdf
Areias	1.5	1945450	0	0	0	0	0	0	0	0	2010	Not available
Ariranha	30	1545410	0	0	0	0	0	0	0	0	2012	https://smastr16.blob.core.windows.net/cpla/2017/05/ariranha.pdf
Aspásia	1.5	398945	0	0	0	0	0	0	0	0	n.d.	https://smastr16.blob.core.windows.net/cpla/2017/05/aspasia.pdf
Avaí	2	238368	75.5474	264.416	321.076	113.321	226.642	2002.01	2455.29	0	n.d.	https://smastr16.blob.core.windows.net/cpla/2017/05/avai.pdf
Barão de Antonina	2.4	560880	732.787	2564.76	3114.35	1099.18	2198.36	19418.9	23815.6	0	2014	https://smastr16.blob.core.windows.net/cpla/2017/05/barao-de-antonina.pdf
Barra do Chapéu	12	730000	0	0	0	0	0	0	0	0	2010	Not available
Barra do Turvo	8.2	4380000	0	0	0	0	0	0	0	0	2015	https://smastr16.blob.core.windows.net/cpla/2017/05/barra-do-turvo.pdf
Bom Sucesso de Itararé	3.9	738360	0	0	0	0	0	0	0	0	2014	Not available
Borá	1.2	759600	0	0	0	0	0	0	0	0	2013	https://smastr16.blob.core.windows.net/cpla/2017/05/bora-vol.-1.pdf
Boracéia	5	778837	531.456	1860.1	2258.69	797.184	1594.37	14083.6	17272.3	0	2015	https://smastr16.blob.core.windows.net/cpla/2017/05/boraceia.pdf
Borebi	1	192240	0	0	0	0	0	0	0	0	2012	https://smastr16.blob.core.windows.net/cpla/2017/05/borebi.pdf
Braúna	2	1.53324e+06	0	0	0	0	0	0	0	0	2014	https://smastr16.blob.core.windows.net/cpla/2017/05/brauna.pdf
Brejo Alegre	1	438000	0	0	0	0	0	0	0	0	2013	https://smastr16.blob.core.windows.net/cpla/2017/05/brejo-alegre.pdf
Buritizal	45.2	1.2073e+06	0	0	0	0	0	0	0	0	2013	https://smastr16.blob.core.windows.net/cpla/2017/05/buritizal.pdf
Cabrália Paulista	2	1460000	0	0	0	0	0	0	0	0	2012	https://smastr16.blob.core.windows.net/cpla/2017/05/cabralia-paulista.pdf
Caiuá	2.8	1460000	0	0	0	0	0	0	0	0	2012	https://smastr16.blob.core.windows.net/cpla/2017/05/caiua.pdf
Campina do Monte Alegre	4.1	657000	0	0	0	0	0	0	0	0	2014	Not available
Canas	6	646050	0	0	0	0	0	0	0	0	2014	Not available
Canitar	2	816395	0	1080	0	3444	0	6696	1590	0	2013	https://smastr16.blob.core.windows.net/cpla/2017/05/canitar.pdf
Catiguá	5	1865150	40.4128	141.445	171.754	60.6192	121.238	1070.94	1313.42	0	n.d.	https://smastr16.blob.core.windows.net/cpla/2017/05/catigua.pdf
Clementina	10.9	1460000	0	14400	7320	8640	0	102000	157680	0	2014	http://s.infraestruturameioambiente.sp.gov.br/cpla/pmgirs/Clementina.pdf
Colômbia	11	868700	1134.88	3972.08	4823.24	1702.32	3404.64	30074.3	36883.6	0	2013	https://smastr16.blob.core.windows.net/cpla/2017/05/colombia.pdf
Coronel Macedo	2	810162	1058.47	3704.66	4498.51	1587.71	3175.42	28049.5	34400.4	0	2014	Not available
Corumbataí	6	744000	2164.8	6138	11497.2	4382.4	0	35508	32564.4	0	2015	https://smastr16.blob.core.windows.net/cpla/2017/05/corumbatai.pdf
Cruzália	4.5	684010	0	3069	0	0	0	47472	68880	0	n.d.	https://smastr16.blob.core.windows.net/cpla/2017/05/cruzalia-vol.-1.pdf
Dirce Reis	1.5	387000	0	0	0	0	0	0	0	0	n.d.	https://smastr16.blob.core.windows.net/cpla/2017/05/dirce-reis-vol.-1.pdf
Dourado	120	2880000	0	0	0	0	0	0	0	0	2014	Not available
Dumont	31.7	2880000	0	0	0	0	0	0	0	0	2014	Not available
Echaporã	5.2	1301760	0	0	0	0	0	0	0	0	2013	https://smastr16.blob.core.windows.net/cpla/2017/05/echapora-vol.-1.pdf
Embaúba	35	460680	66.9302	234.256	284.454	100.395	200.791	1773.65	2175.23	0	n.d.	https://smastr16.blob.core.windows.net/cpla/2017/05/embauba.pdf
Espírito Santo do Turvo	39.7	892790	2657.28	9300.48	11293.4	3985.92	7971.84	70417.9	86361.6	0	2014	https://smastr16.blob.core.windows.net/cpla/2017/05/espirito-santo-do-turvo.pdf
Estrela do Norte	1	893987	0	0	0	0	0	0	0	0	2013	https://smastr16.blob.core.windows.net/cpla/2017/05/estrela-do-norte.pdf
Estrela D'oeste	3	2394400	0	0	0	0	0	0	0	0	2014	https://smastr16.blob.core.windows.net/cpla/2017/05/estrela-doeste.pdf
Euclides da Cunha Paulista	5	1854200	0	0	0	0	0	0	0	0	2014	https://smastr16.blob.core.windows.net/cpla/2017/05/euclides-da-cunha-paulista.pdf
Flora Rica	1.5	471303	0	0	0	0	0	0	0	0	2013	https://smastr16.blob.core.windows.net/cpla/2017/05/flora-rica.pdf
Gabriel Monteiro	3	576700	1480	1506.96	5950	3000	0	27980	17040	0	2015	https://smastr16.blob.core.windows.net/cpla/2017/05/gabriel-monteiro.pdf
Gália	6	1058500	2076	7266	8823	3114	6228	55014	67470	0	2014	https://smastr16.blob.core.windows.net/cpla/2017/05/galia.pdf
Guatapará	20.8	1320000	0	0	0	0	0	0	0	0	2014	https://smastr16.blob.core.windows.net/cpla/2017/05/guatapara-vol.-1.pdf
Herculândia	4	2592000	0	0	0	0	0	0	0	0	n.d.	https://smastr16.blob.core.windows.net/cpla/2017/05/herculandia.pdf
Ibirarema	4.85	1004480	3960	10200	0	0	0	53400	49800	0	2014	https://smastr16.blob.core.windows.net/cpla/2017/05/ibirarema.pdf
Icém	2	3139000	0	0	0	0	0	0	0	0	2014	https://smastr16.blob.core.windows.net/cpla/2017/05/icem.pdf
Iepê	8.2	2069550	720	28800	0	0	0	54000	28800	0	n.d.	https://smastr16.blob.core.windows.net/cpla/2017/05/iepe-vol.-1.pdf
Igaratá	6	912500	0	0	0	0	0	0	0	0	2012	https://smastr16.blob.core.windows.net/cpla/2017/05/igarata.pdf
Ilha Comprida	31	1825000	4982.4	17438.4	21175.2	7473.6	14947.2	132034	161928	0	2010	Not available
Indiaporã	1.5	831228	0	0	0	0	0	0	0	0	2015	https://smastr16.blob.core.windows.net/cpla/2017/05/indiapora.pdf
Iporanga	0.8	730000	0	0	0	0	0	0	0	0	2010	Not available
Irapuru	2.5	2336000	0	0	0	0	0	0	0	0	2013	https://smastr16.blob.core.windows.net/cpla/2017/05/irapuru.pdf
Itaoca	3	730000	0	0	0	0	0	0	0	0	2010	Not available
Itapirapuã Paulista	12	730000	0	0	0	0	0	0	0	0	2010	Not available
Itapura	3.2	1825000	2590.85	9067.97	11011.1	3886.27	7772.54	68657.5	84202.6	0	2015	https://smastr16.blob.core.windows.net/cpla/2017/05/itapura-vol.-1.pdf
Jambeiro	6.5	1522050	0	0	0	0	0	0	0	0	2010	Not available
Jeriquara	0.2	480000	0	0	0	0	0	0	0	0	2013	https://smastr16.blob.core.windows.net/cpla/2017/05/jeriquara-vol.-1.pdf
João Ramalho	7.6	748250	0	0	0	0	0	0	0	0	2013	https://smastr16.blob.core.windows.net/cpla/2017/05/joao-ramalho.pdf
Jumirim	66	576000	0	0	0	0	0	0	0	0	2011	https://smastr16.blob.core.windows.net/cpla/2017/05/jumirim.pdf
Lagoinha	5	1460000	0	0	0	0	0	0	0	0	2010	Not available
Lavrinhas	26	730000	0	0	0	0	0	0	0	0	2010	Not available
Lucianópolis	150	67200000	0	0	0	0	0	0	0	0	2012	https://smastr16.blob.core.windows.net/cpla/2017/05/lucianopolis.pdf
Luziânia	4.2	456000	0	0	0	0	0	0	0	0	2013	https://smastr16.blob.core.windows.net/cpla/2017/05/luiziania.pdf
Lutécia	15	1460000	0	0	0	0	0	0	0	0	2013	https://smastr16.blob.core.windows.net/cpla/2017/05/lutecia-vol.-1.pdf
Macedônia	2	835200	0	4800	2400	0	0	8400	9600	0	n.d.	https://smastr16.blob.core.windows.net/cpla/2017/05/macedonia-vol.-1.pdf
Magda	46	1168000	3447.95	12067.8	14653.8	5171.92	10343.8	91370.6	112058	0	2013	https://smastr16.blob.core.windows.net/cpla/2017/05/magda.pdf
Manduri	2	2330726	3045.08	10657.8	12941.6	4567.63	9135.25	80694.7	98965.2	0	2013	https://smastr16.blob.core.windows.net/cpla/2017/05/manduri.pdf
Mariápolis	1	713210	0	0	0	0	0	0	0	0	2014	https://smastr16.blob.core.windows.net/cpla/2017/05/mariapolis.pdf
Meridiano	2	766500	727	432	0	768	0	1084	588	0	2012	https://smastr16.blob.core.windows.net/cpla/2017/05/meridiano.pdf
Mesópolis	4	340560	0	0	0	0	0	0	0	0	n.d.	https://smastr16.blob.core.windows.net/cpla/2017/05/mesopolis-vol.-1.pdf
Mira Estrela	2	1080000	2648.98	9271.42	11258.1	3973.46	7946.93	70197.9	86091.7	0	2012	https://smastr16.blob.core.windows.net/cpla/2017/05/mira-estrela.pdf
Monções	5	263420	0	0	0	0	0	0	0	0	2012	https://smastr16.blob.core.windows.net/cpla/2017/05/moncoes.pdf
Monte Alegre do Sul	88.5	1644000	0	0	0	0	0	0	0	0	2013	https://smastr16.blob.core.windows.net/cpla/2017/05/monte-alegre-do-sul.pdf
Monte Castelo	3	1449780	470	4985	3740	2668	0	19843	8550	0	n.d.	https://smastr16.blob.core.windows.net/cpla/2017/05/monte-castelo.pdf
Monteiro Lobato	51	730000	830.4	2906.4	3529.2	1245.6	2491.2	22005.6	26988	0	2010	Not available
Motuca	3	839640	0	8640	2520	0	0	5640	4392	0	2014	Not available
Nantes	3	469440	83.04	290.64	352.92	124.56	249.12	2200.56	2698.8	0	n.d.	https://smastr16.blob.core.windows.net/cpla/2017/05/nantes.pdf
Narandiba	16.7	1396271	0	0	0	0	0	0	0	0	2014	https://smastr16.blob.core.windows.net/cpla/2017/05/narandiba.pdf
Natividade da Serra	74	474500	0	0	0	0	0	0	0	0	2010	Not available
Nova Aliança	57.3	1284000	4920	9240	14340	0	0	12240	8520	0	2014	https://smastr16.blob.core.windows.net/cpla/2017/05/nova-alianca.pdf
Nova Campina	9	839500	0	0	0	0	0	0	0	0	2014	Not available
Nova Castilho	3	148435	589.37	2062.8	2504.82	884.055	1768.11	15618.3	19154.5	0	2013	https://smastr16.blob.core.windows.net/cpla/2017/05/nova-castilho.pdf
Nova Guataporanga	3	397120	360	4624	1092	1668	0	13556	6448	0	2013	https://smastr16.blob.core.windows.net/cpla/2017/05/nova-guataporanga.pdf
Nova Luzitania	2	730000	797.184	2790.14	3388.03	1195.78	2391.55	21125.4	25908.5	0	2013	https://smastr16.blob.core.windows.net/cpla/2017/05/nova-luzitania.pdf
Ocauçu	2.46	952650	664.32	2325.12	2823.36	996.48	1992.96	17604.5	21590.4	0	2013	https://smastr16.blob.core.windows.net/cpla/2017/05/ocaucu.pdf
Óleo	17.7	558122	729.185	2552.15	3099.03	1093.78	2187.55	19323.4	23698.5	0	2013	https://smastr16.blob.core.windows.net/cpla/2017/05/oleo.pdf
Onda Verde	6.2	448950	1460.04	5110.14	6205.17	2190.06	4380.12	38691	47451.3	0	2014	https://smastr16.blob.core.windows.net/cpla/2017/05/onda-verde.pdf
Oscar Bressane	4	839500	360	2400	180	0	0	2400	0	0	2013	https://smastr16.blob.core.windows.net/cpla/2017/05/oscar-bressane-vol.-1.pdf
Palmeira D'oeste	2.65	1047550	0	0	0	0	0	0	0	0	n.d.	https://smastr16.blob.core.windows.net/cpla/2017/05/palmeira-doeste.pdf
Paraíso	30.9	960000	0	0	0	0	0	0	0	0	n.d.	https://smastr16.blob.core.windows.net/cpla/2017/05/paraiso.pdf
Pardinho	29	1380000	1129.34	3952.7	4799.71	1694.02	3388.03	29927.6	36703.7	0	2014	https://smastr16.blob.core.windows.net/cpla/2017/05/pardinho.pdf
Parisi	3.5	252000	0	0	0	0	0	0	0	0	2013	http://s.infraestruturameioambiente.sp.gov.br/cpla/pmgirs/Parisi.pdf
Paulistânia	2	675250	0	0	0	0	0	0	0	0	2012	https://smastr16.blob.core.windows.net/cpla/2017/05/paulistania.pdf
Paulo de Faria	5	1132595	0	0	0	0	0	0	0	0	2012	http://s.infraestruturameioambiente.sp.gov.br/cpla/pmgirs/Paulo%20de%20Faria.pdf
Pedrinhas Paulista	2.5	555200	1723.08	1743	2116.5	747	1494	13197	16185	0	2012	https://smastr16.blob.core.windows.net/cpla/2017/05/pedrinhas-paulista.pdf
Pereiras	135	1715500	0	0	0	0	0	0	0	0	2011	https://smastr16.blob.core.windows.net/cpla/2017/05/pereiras.pdf
Platina	2.1	833040	1320	1020	0	0	0	0	6000	0	2013	https://smastr16.blob.core.windows.net/cpla/2017/05/platina-vol.-1.pdf
Pongaí	8	569400	1328.64	4650.24	5646.72	1992.96	3985.92	35209	43180.8	0	2014	https://smastr16.blob.core.windows.net/cpla/2017/05/pongai.pdf
Pontalinda	2	1440000	0	0	0	0	0	0	0	0	2011	https://smastr16.blob.core.windows.net/cpla/2017/05/pontalinda.pdf
Pontes Gestal	5.9	382520	0	0	0	0	0	0	0	0	2013	https://smastr16.blob.core.windows.net/cpla/2017/05/pontes-gestal.pdf
Populina	2	1680000	0	0	0	0	0	0	0	0	n.d.	https://smastr16.blob.core.windows.net/cpla/2017/05/populina.pdf
Porangaba	104	1260000	0	0	0	0	0	0	0	0	2011	https://smastr16.blob.core.windows.net/cpla/2017/05/porangaba.pdf
Presidente Alves	4.2	730000	0	0	0	0	0	0	0	0	2014	https://smastr16.blob.core.windows.net/cpla/2017/05/presidente-alves.pdf
Quadra	7	672000	1494.72	5231.52	6352.56	2242.08	4484.16	39610.1	48578.4	0	2012	https://smastr16.blob.core.windows.net/cpla/2017/05/quadra.pdf
Quintana	1	1001568	0	0	0	0	0	0	0	0	2014	https://smastr16.blob.core.windows.net/cpla/2017/05/quintana.pdf
Ribeira	15	584000	0	0	0	0	0	0	0	0	2014	https://smastr16.blob.core.windows.net/cpla/2017/05/ribeira.pdf
Ribeirão Corrente	5	1303050	0	0	0	0	0	0	0	0	2013	https://smastr16.blob.core.windows.net/cpla/2017/05/ribeirao-corrente.pdf
Ribeirão do Sul	4.4	898393	0	0	0	0	0	0	0	0	2014	https://smastr16.blob.core.windows.net/cpla/2017/05/ribeirao-do-sul.pdf
Ribeirão Grande	5	900000	2491.2	8719.2	10587.6	3736.8	7473.6	66016.8	80964	450000	2014	https://smastr16.blob.core.windows.net/cpla/2017/05/ribeirao-grande.pdf
Rifaina	10	2340000	0	0	0	0	0	0	0	0	2012	https://smastr16.blob.core.windows.net/cpla/2017/05/rifaina.pdf
Sagres	3.5	348575	282.336	988.176	1199.93	423.504	847.008	7481.9	9175.92	0	2014	https://smastr16.blob.core.windows.net/cpla/2017/05/sagres.pdf
Salto Grande	4.7	1606000	0	0	0	0	0	0	0	0	2014	https://smastr16.blob.core.windows.net/cpla/2017/05/salto-grande.pdf
Santa Albertina	3.5	1091350	0	0	0	0	0	0	0	0	n.d.	https://smastr16.blob.core.windows.net/cpla/2017/05/santa-albertina.pdf
Santa Clara D'oeste	1.5	493200	0	0	0	0	0	0	0	0	n.d.	https://smastr16.blob.core.windows.net/cpla/2017/05/santa-barbara-doeste.pdf
Santa Cruz da Conceição	12	294720	35.984	125.944	152.932	53.976	107.952	953.576	1169.48	0	2014	Not available
Santa Ernestina	1.5	748250	0	0	0	0	0	0	0	0	2013	https://smastr16.blob.core.windows.net/cpla/2017/05/santa-ernestina.pdf
Santa Salete	4	205200	0	0	0	0	0	0	0	0	n.d.	https://smastr16.blob.core.windows.net/cpla/2017/05/santa-salete.pdf
Santana da Ponte Pensa	1.5	318240	0	0	0	0	0	0	0	0	n.d.	https://smastr16.blob.core.windows.net/cpla/2017/05/santana-da-ponte-pensa.pdf
Santo Antônio Da Alegria	3.5	298351	356.076	1246.26	1513.32	534.113	1068.23	9436	11572.5	0	2014	https://smastr16.blob.core.windows.net/cpla/2017/05/santo-antonio-da-alegria.pdf
Santo Antônio do Araranguá	8	2880000	0	0	0	0	0	0	0	0	n.d.	https://smastr16.blob.core.windows.net/cpla/2017/05/santo-antonio-do-aracangua-vol.-1.pdf
Santo Antônio do Jardim	1.7	1126320	0	0	0	0	0	0	0	0	2014	https://smastr16.blob.core.windows.net/cpla/2017/05/santo-antonio-do-jardim.pdf
Santo Antônio do Pinhal	24.8	1930850	0	0	0	0	0	0	0	0	2014	Not available
Santo Expedito	0.75	401500	0	0	0	0	0	0	0	0	n.d.	https://smastr16.blob.core.windows.net/cpla/2017/05/santo-expedito-vol.-1.pdf
Santópolis do Aguapeí	3	1404520	0	0	0	0	0	0	0	0	2013	https://smastr16.blob.core.windows.net/cpla/2017/05/santopolis-do-agauapei.pdf
São Joao do Pau D'alho	2	505890	156	0	2868	1579.92	0	7335.96	5538	0	2012	https://smastr16.blob.core.windows.net/cpla/2017/05/sao-joao-do-pau-dalho.pdf
São Jose da Bela Vista	4	1.88625e+06	0	0	0	0	0	0	0	0	2014	https://smastr16.blob.core.windows.net/cpla/2017/05/sao-jose-da-bela-vista.pdf
São José do Barreiro	75	562100	0	0	0	0	0	0	0	0	2010	Not available
São Pedro do Turvo	6.2	2055315	0.431808	1.51133	1.83518	0.647712	1.29542	11.4429	14.0338	0	2013	https://smastr16.blob.core.windows.net/cpla/2017/05/sao-pedro-do-turvo.pdf
Sarapuí	55	2920000	0	0	0	0	0	0	0	0	n.d.	https://smastr16.blob.core.windows.net/cpla/2017/05/sarapui.pdf
Sebastianópolis do Sul	54	339450	0	244.92	2647.84	1463.28	0	9077.12	9207.64	0	2015	https://smastr16.blob.core.windows.net/cpla/2017/05/sebastianopolis-do-sul.pdf
Silveiras	1	244550	0	0	0	0	0	0	0	0	2010	Not available
Taciba	1.28	377410	0	0	0	0	0	0	0	0	2013	https://smastr16.blob.core.windows.net/cpla/2017/05/taciba-vol.-1.pdf
Tapiraí	4	1186250	0	1800	0	0	0	6000	900	0	2010	https://www.tapirai.sp.gov.br/arquivos/plano_de_saneamento_basico_08025116.pdf
Taquaral	3	547500	0	0	0	0	0	0	0	0	2014	https://smastr16.blob.core.windows.net/cpla/2017/05/taquaral.pdf
Taquarivaí	4	401500	0	0	0	0	0	0	0	0	2014	https://smastr16.blob.core.windows.net/cpla/2017/05/taquarivai.pdf
Tarabai	2	1608000	2242.08	7847.28	9528.84	3363.12	6726.24	59415.1	72867.6	0	2013	https://smastr16.blob.core.windows.net/cpla/2017/05/tarabai.pdf
Tejupá	15	1004119	1311.88	4591.57	5575.48	1967.82	3935.63	34764.8	42636	0	2013	https://smastr16.blob.core.windows.net/cpla/2017/05/tejupa.pdf
Terra Roxa	5.2	2737500	0	0	0	0	0	0	0	0	2011	https://smastr16.blob.core.windows.net/cpla/2017/05/terra-roxa.pdf
Torre de Pedra	3.3	542959	0	0	0	0	0	0	0	0	2013	https://smastr16.blob.core.windows.net/cpla/2017/05/torre-de-pedra.pdf
Torrinha	5	1645920	2849.93	9974.76	12112.2	4274.9	8549.8	75523.2	92622.8	0	2014	https://smastr16.blob.core.windows.net/cpla/2017/05/torrinha.pdf
Turiúba	5	296745	1134.42	3970.47	4821.28	1701.63	3403.26	30062.1	36868.7	0	2013	https://smastr16.blob.core.windows.net/cpla/2017/05/turiuba.pdf
Ubirajara	1	1095000	0	0	0	0	0	0	0	0	2012	https://smastr16.blob.core.windows.net/cpla/2017/05/ubirajara.pdf
Uchoa	2.5	1533000	5838.54	20434.9	24813.8	8757.81	17515.6	154721	189753	0	2014	https://smastr16.blob.core.windows.net/cpla/2017/05/uchoa.pdf
Vitória Brasil	3	1095000	0	0	0	0	0	0	0	0	2012	https://smastr16.blob.core.windows.net/cpla/2017/05/vitoria-brasil.pdf
			Gravimetry is based on Solid Waste Plan of São Paulo State - source: http://s.ambiente.sp.gov.br/cpla/plano-residuos-solidos-sp-2014.pdf

## Sheet: INDICATORS
Municipality	Annual waste generation (kg)	CO2e (tons)	Energy consumption (kWh)	HDI municipality 2010	Population 2010	WQI 2017	GDP 2010	Annual waste generation (kg/ inhabitant)	CO2e (tons/ inhabitant)	Energy consumption (kwh/ inhabitant)	GDP per capita
Águas da Prata	1887000	1268.67	-766580	0.781	7584	10	96964.4	248.813	0.167282	-101.079	12.7854
Alambari	1168000	987.29	85157.7	0.712	4884	9.2	61602.6	239.148	0.202148	17.436	12.6131
Alfredo Marcondes	706275	430.06	-331839	0.741	3891	8.6	36694.1	181.515	0.110527	-85.2836	9.43051
Alvinlândia	205800	101.03	-222948	0.722	3000	9.5	31245.6	68.6	0.0336767	-74.316	10.4152
Anhembi	784750	663.33	57216.3	0.721	5653	9.1	92814.4	138.82	0.117341	10.1214	16.4186
Anhumas	766500	299.74	-1.07943e+06	0.741	3738	8.6	40677.7	205.056	0.0801873	-288.771	10.8822
Aparecida D'oeste	1658925	892.51	81210	0.721	4450	8.7	54977.3	372.792	0.200564	18.2494	12.3545
Arandu	1278482	1083.7	104691	0.685	6123	9.1	69890.4	208.8	0.176988	17.098	11.4144
Arapeí	252000	213.47	20095.9	0.68	2493	8	22642.9	101.083	0.0856278	8.06092	9.0826
Arco-Íris	91700	77.51	6684.95	0.722	1925	9.7	29668	47.6364	0.0402649	3.4727	15.412
Arealva	839500	608.66	-260458	0.744	7841	9.1	124566	107.065	0.0776253	-33.2175	15.8866
Areias	1945450	1644.81	143086	0.697	3696	9.8	23168.8	526.366	0.445024	38.7138	6.2686
Ariranha	1545410	1311.53	132492	0.733	8547	9.8	439155	180.813	0.153449	15.5015	51.3812
Aspásia	398945	337.28	29342.3	0.735	1809	9	14972.7	220.533	0.186446	16.2202	8.27677
Avaí	238368	185.89	-33498	0.714	4959	9.1	115397	48.0678	0.0374854	-6.755	23.2703
Barão de Antonina	560880	321.78	-455676	0.711	3116	8	25454.5	180	0.103267	-146.237	8.16896
Barra do Chapéu	730000	618.04	56970.1	0.66	5244	6.4	25657.7	139.207	0.117857	10.8639	4.89277
Barra do Turvo	4380000	3706.41	334711	0.641	7729	9.1	52299.3	566.697	0.479546	43.3058	6.76664
Bom Sucesso de Itararé	738360	624.44	55062.2	0.66	3571	7.2	34087.1	206.766	0.174864	15.4193	9.54554
Borá	759600	642.19	55774.4	0.746	805	8.9	60524.7	943.602	0.797752	69.2849	75.1859
Boracéia	778837	548.11	-302575	0.754	4268	9.1	159010	182.483	0.128423	-70.8939	37.2563
Borebi	192240	162.52	14099.6	0.705	2293	8.5	38515.5	83.8378	0.0708766	6.149	16.797
Braúna	1.53324e+06	1296.38	113096	0.737	5021	9	52739.9	305.366	0.258192	22.5246	10.5039
Brejo Alegre	438000	370.29	32120.6	0.71	2573	7.7	132221	170.229	0.143914	12.4837	51.3878
Buritizal	1.2073e+06	1026.66	111349	0.735	4053	10	87685.1	297.878	0.253309	27.4733	21.6346
Cabrália Paulista	1460000	1234.45	107695	0.694	4365	9.1	100391	334.479	0.282806	24.6724	22.9991
Caiuá	1460000	1234.58	108196	0.697	5039	4.7	57393.6	289.74	0.245005	21.4717	11.3899
Campina do Monte Alegre	657000	555.66	49054.2	0.717	5567	8.5	81101.6	118.017	0.0998132	8.81161	14.5683
Canas	646050	546.54	48761.2	0.704	4385	9.8	28773.6	147.332	0.124639	11.12	6.56182
Canitar	816395	645.14	-47849.7	0.68	4369	9	107004	186.861	0.147663	-10.9521	24.4917
Catiguá	1865150	1569.05	111871	0.751	7127	9.8	86156.2	261.702	0.220156	15.6968	12.0887
Clementina	1460000	452.7	-2.75261e+06	0.725	7065	9	177493	206.653	0.0640764	-389.613	25.1229
Colômbia	868700	498.98	-703681	0.71	5994	7.4	224171	144.928	0.0832466	-117.398	37.3992
Coronel Macedo	810162	464.56	-659234	0.69	5001	4.3	38423.8	162	0.0928934	-131.82	7.68323
Corumbataí	744000	353.71	-795093	0.754	3874	10	76039.8	192.05	0.0913036	-205.238	19.6282
Cruzália	684010	232.77	-1.15725e+06	0.774	2274	9	33624.5	300.796	0.102361	-508.906	14.7865
Dirce Reis	387000	327.19	28463.1	0.741	1689	8.2	28893.5	229.13	0.193718	16.852	17.1068
Dourado	2880000	2473.29	357690	0.738	8609	8.8	126039	334.534	0.287291	41.5484	14.6404
Dumont	2880000	2444.69	249008	0.744	8143	10	101213	353.678	0.30022	30.5794	12.4294
Echaporã	1301760	1101.12	97803.7	0.745	6318	8.9	78394.9	206.04	0.174283	15.4802	12.4082
Embaúba	460680	377.23	-5105.3	0.73	2423	9.8	33343	190.128	0.155687	-2.10702	13.761
Espírito Santo do Turvo	892790	204.64	-1.72708e+06	0.696	4244	9.1	76278.1	210.365	0.0482187	-406.945	17.9732
Estrela do Norte	893987	755.78	65562.9	0.74	2658	8.9	36679.6	336.338	0.284342	24.6663	13.7997
Estrela D'oeste	2394400	2024.77	177639	0.76	8208	8.5	264737	291.715	0.246683	21.6422	32.2536
Euclides da Cunha Paulista	1854200	1568.37	139156	0.704	9585	7.5	55944	193.448	0.163628	14.5181	5.83662
Flora Rica	471303	398.47	34664.4	0.727	1752	9	21530.9	269.008	0.227437	19.7856	12.2893
Gabriel Monteiro	576700	291	-478717	0.763	2708	9	38180.9	212.962	0.107459	-176.779	14.0993
Gália	1058500	463.15	-1.33007e+06	0.709	7011	8.3	80638.7	150.977	0.0660605	-189.712	11.5017
Guatapará	1320000	289.59	107973	0.743	6966	10	137771	189.492	0.0415719	15.5	19.7777
Herculândia	2592000	2192.15	193421	0.727	8696	7.6	117474	298.068	0.252087	22.2425	13.509
Ibirarema	1004480	438.98	-1.17451e+06	0.708	6725	9.5	133411	149.365	0.0652758	-174.649	19.838
Icem	3139000	2654.07	231541	0.72	7462	7.7	116631	420.665	0.355678	31.0293	15.63
Iepê	2069550	1356.44	-792057	0.736	7628	8.5	103388	271.31	0.177824	-103.835	13.5537
Igarata	912500	771.94	68871.7	0.711	8831	8.3	98324.1	103.329	0.0874125	7.79886	11.134
Ilha Comprida	1825000	510.57	-3.23014e+06	0.725	9025	8.5	87401.9	202.216	0.0565729	-357.911	9.68443
Indiaporã	831228	702.75	61137.6	0.751	3903	8.7	48933	212.972	0.180054	15.6642	12.5373
Iporanga	730000	617.12	53476.7	0.703	4299	9.1	23714.5	169.807	0.14355	12.4393	5.51629
Irapuru	2336000	1975.25	172806	0.712	7789	8.7	66006.2	299.91	0.253595	22.186	8.47428
Itaoca	730000	617.3	54159.5	0.68	3228	7.5	18787.7	226.146	0.191233	16.778	5.82023
Itapirapuã Paulista	730000	618.04	56970.1	0.661	3880	7.5	19686.2	188.144	0.159289	14.683	5.07376
Itapura	1825000	1003.75	-1.62425e+06	0.72	4357	9	56900.8	418.866	0.230376	-372.791	13.0596
Jambeiro	1522050	1287.69	115200	0.756	5349	9	203380	284.549	0.240735	21.5368	38.022
Jeriquara	480000	405.76	35036.6	0.703	3160	8.5	45614.9	151.899	0.128405	11.0875	14.4351
Joao Ramalho	748250	633.12	56984.7	0.741	4150	8.9	87283.2	180.301	0.152559	13.7313	21.0321
Jumirim	576000	491.15	58244.9	0.741	2798	9.8	43549.1	205.861	0.175536	20.8166	15.5644
Lagoinha	1460000	1234.94	109570	0.693	4841	10	40067.9	301.591	0.2551	22.6339	8.27679
Lavrinhas	730000	619.19	61339.8	0.729	6590	9.8	76796.3	110.774	0.093959	9.30801	11.6535
Lucianópolis	456000	393.15	62485.7	0.733	2249	9.1	23514.2	202.757	0.174811	27.7838	10.4554
Luziânia	1460000	1234.81	109069	0.702	5030	7.8	39491.9	290.258	0.245489	21.6838	7.85126
Lutécia	835200	639.69	-144962	0.72	2714	8.9	44019.8	307.738	0.2357	-53.4126	16.2195
Macedônia	512016	432.92	37768.1	0.74	3664	8	53531.2	139.742	0.118155	10.3079	14.61
Magda	1168000	274.34	-2.23748e+06	0.753	3200	10	49120.9	365	0.0857312	-699.213	15.3503
Manduri	2330726	1336.53	-1.89627e+06	0.739	8992	8.2	70868.4	259.2	0.148635	-210.884	7.88127
Mariápolis	713210	602.97	52304.4	0.718	3916	9	42736.8	182.127	0.153976	13.3566	10.9134
Meridiano	766500	632.25	-5196.15	0.731	3855	10	123092	198.833	0.164008	-1.3479	31.9304
Mesópolis	340560	288.02	25412.2	0.724	1886	8.6	49304	180.573	0.152715	13.4741	26.1421
Mira Estrela	1080000	361.64	-1.719e+06	0.743	2820	7.1	28361.8	382.979	0.128241	-609.574	10.0574
Monções	263420	222.82	19770.6	0.772	2132	8.8	63055.6	123.556	0.104512	9.27325	29.5758
Monte Alegre do Sul	1644000	1406.01	182050	0.759	7152	8.3	125375	229.866	0.19659	25.4544	17.53
Monte Castelo	1449780	1087.81	-220360	0.741	4063	7.3	59664.9	356.825	0.267736	-54.2358	14.6849
Monteiro Lobato	730000	447.93	-496313	0.71	4120	10	40125	177.184	0.108721	-120.464	9.73908
Motuca	839640	655.67	-89712	0.741	4290	7.5	70839.3	195.72	0.152837	-20.9119	16.5127
Nantes	469440	379.63	-21669.7	0.714	2707	7.7	55946.6	173.417	0.14024	-8.00505	20.6674
Narandiba	1396271	1182.88	111771	0.718	4288	8.9	127843	325.623	0.275858	26.0661	29.8141
Natividade da Serra	474500	405.03	49602.3	0.655	6678	10	46471.1	71.0542	0.0606514	7.42771	6.95884
Nova Aliança	1284000	943.46	-380787	0.738	5891	10	67731.1	217.96	0.160153	-64.6388	11.4974
Nova Campina	839500	710.47	64434.6	0.651	8515	7.2	193882	98.5907	0.0834375	7.56719	22.7695
Nova Castilho	148435	2.87	-389014	0.756	1125	7.9	27840.8	131.942	0.00255111	-345.79	24.7473
Nova Guataporanga	397120	238.61	-209282	0.726	2177	8.7	16634	182.416	0.109605	-96.1332	7.64077
Nova Luzitania	730000	451.16	-487741	0.743	3441	9	27900.2	212.148	0.131113	-141.744	8.10817
Ocauçu	952650	667.13	-380843	0.717	4163	6.2	51944.6	228.837	0.160252	-91.4828	12.4777
Óleo	558122	321.01	-450389	0.73	2673	9.2	30900.3	208.8	0.120094	-168.496	11.5602
Onda Verde	448950	75.81	-957478	0.738	3884	10	129015	115.59	0.0195185	-246.518	33.2171
Oscar Bressane	839500	688.15	12391	0.749	2537	9.5	32717.4	330.903	0.271246	4.88413	12.8961
Palmeira D'oeste	1047550	885.79	77567.1	0.753	9584	9.5	104225	109.302	0.0924238	8.0934	10.8749
Paraiso	960000	814.81	82672.4	0.749	5898	9.8	140999	162.767	0.13815	14.017	23.9063
Pardinho	1380000	935.58	-650278	0.727	5582	9.7	146477	247.223	0.167607	-116.495	26.241
Parisi	252000	213.09	18642.3	0.721	2032	7.4	21382.5	124.016	0.104867	9.17434	10.5229
Paulistânia	675250	570.94	49807.4	0.718	1779	8.6	18550.6	379.567	0.320933	27.9974	10.4276
Paulo de Faria	1132595	958.01	84999.4	0.725	8589	8.9	154802	131.866	0.111539	9.89631	18.0233
Pedrinhas Paulista	555200	353.39	-357790	0.774	2940	9.5	52317.7	188.844	0.120201	-121.697	17.7951
Pereiras	1715500	1476.14	224070	0.736	7454	9.8	103648	230.145	0.198033	30.0604	13.905
Platina	833040	681.96	-86924.9	0.719	3192	8.9	47769.1	260.977	0.213647	-27.2321	14.9653
Pongai	569400	205.18	-858798	0.755	3481	9.8	43335.1	163.574	0.0589428	-246.71	12.449
Pontalinda	1440000	1117.79	100951	0.702	4074	7.1	39344.7	353.461	0.274372	24.7794	9.65752
Pontes Gestal	382520	323.6	28855.8	0.732	2518	8.8	106935	151.914	0.128515	11.4598	42.4683
Populina	1680000	1420.46	123919	0.714	4223	8.6	62577.6	397.821	0.336363	29.3439	14.8183
Porangaba	1260000	1079.79	147872	0.703	8326	9.8	84748.8	151.333	0.129689	17.7603	10.1788
Presidente Alves	730000	617.4	54534.7	0.735	4123	8.3	38091.6	177.056	0.149745	13.2269	9.2388
Quadra	672000	257.29	-964283	0.678	3236	9.8	72575.9	207.664	0.0795087	-297.986	22.4277
Quintana	1001568	846.73	73452.4	0.732	6004	9	71568.4	166.817	0.141028	12.2339	11.9201
Ribeira	584000	494.65	46322.8	0.698	3358	6.4	22493.2	173.913	0.147305	13.7948	6.6984
Ribeirão Corrente	1303050	1102.17	97792	0.711	4273	9	64578.7	304.95	0.257938	22.886	15.1132
Ribeirão do Sul	898393	759.85	67186.5	0.747	4446	8.4	60335.8	202.068	0.170906	15.1117	13.5708
Ribeirão Grande	900000	-246.29	-1.99278e+06	0.705	7422	8.7	206716	121.261	-0.0331838	-268.496	27.8518
Rifaina	2340000	1980.61	180605	0.74	3436	8.8	41410.2	681.024	0.576429	52.5626	12.0519
Sagres	348575	294.75	25787.3	0.73	2395	5.1	23066.1	145.543	0.123069	10.7671	9.63095
Salto Grande	1606000	1358.39	120317	0.704	8787	5.2	127307	182.77	0.154591	13.6927	14.4881
Santa Albertina	1091350	922.94	81198.3	0.728	5723	8.2	98741	190.695	0.161269	14.1881	17.2534
Santa Clara D'oeste	493200	416.98	36273.4	0.733	2084	9.5	31361.8	236.66	0.200086	17.4057	15.0489
Santa Cruz da Conceição	294720	242	-1594.31	0.79	4002	8.3	94591.3	73.6432	0.0604698	-0.398377	23.636
Santa Ernestina	748250	632.61	55032.9	0.738	5568	7.7	53194.9	134.384	0.113615	9.88378	9.55369
Santa Salete	205200	173.56	15313	0.772	1447	7.7	17303.2	141.811	0.119945	10.5826	11.958
Santana da Ponte Pensa	318240	269.05	23404.7	0.773	1641	9	11993.3	193.931	0.163955	14.2624	7.30851
Santo Antônio Da Alegria	298351	178.1	-219903	0.702	6304	8.7	18011.5	47.3273	0.0282519	-34.8831	2.85716
Santo Antônio do Araranguá	2880000	2437.01	219827	0.757	7626	8.2	27067.8	377.655	0.319566	28.826	3.54941
Santo Antônio do Jardim	1126320	952.28	82942	0.714	5943	8.3	13153.2	189.52	0.160236	13.9563	2.21323
Santo Antônio do Pinhal	1930850	1637.51	161245	0.706	6486	10	8286.91	297.695	0.252468	24.8604	1.27766
Santo Expedito	401500	339.41	29403.8	0.732	2803	7.5	7548.05	143.239	0.121088	10.4901	2.69285
Santópolis do Aguapeí	1404520	1187.69	104201	0.74	4277	8.6	42669.2	328.389	0.277692	24.3632	9.97644
São Joao do Pau D'alho	505890	376.66	-108052	0.75	2103	7.2	25635.9	240.556	0.179106	-51.3801	12.1902
São Jose da Bela Vista	1.88625e+06	1595.28	140756	0.693	8406	7.3	95963.9	224.393	0.189779	16.7447	11.4161
São Jose do Barreiro	562100	479.87	59001.1	0.684	4077	9.8	28250.4	137.871	0.117702	14.4717	6.92921
São Pedro do Turvo	2055315	1738.46	154129	0.703	7198	8.3	91979.2	285.54	0.24152	21.4128	12.7784
Sarapuí	2920000	2486.32	281548	0.707	9027	9.2	93508.6	323.474	0.275431	31.1895	10.3588
Sebastianópolis do Sul	339450	225.3	-163929	0.773	3031	10	235556	111.993	0.0743319	-54.0842	77.7157
Silveiras	244550	206.73	17933	0.678	5792	9.8	37239.5	42.222	0.0356923	3.09617	6.42947
Taciba	377410	319.08	27724.5	0.723	5714	7.7	60463.1	66.0501	0.0558418	4.85203	10.5816
Tapiraí	1186250	965.67	25221.7	0.681	8012	8.1	73820.4	148.059	0.120528	3.14799	9.21373
Taquaral	547500	462.98	40616.7	0.759	2726	8.5	24096.7	200.844	0.169839	14.8998	8.83959
Taquarivaí	401500	339.56	29960.7	0.679	5151	8.3	61988.2	77.946	0.0659212	5.81647	12.0342
Tarabai	1608000	892.75	-1.40408e+06	0.726	6607	7.3	60383.6	243.378	0.135122	-212.514	9.13934
Tejupá	1004119	577.12	-812035	0.668	4809	7.1	32943.6	208.8	0.120008	-168.857	6.85041
Terra Roxa	2737500	2315.58	205674	0.749	8505	8.7	94326.1	321.869	0.272261	24.1828	11.0907
Torre de Pedra	542959	459.16	40353	0.714	2254	9.8	13985.3	240.887	0.203709	17.9028	6.20467
Torrinha	1645920	798.74	-1.8121e+06	0.744	9330	8.3	119327	176.412	0.0856099	-194.223	12.7896
Turiúba	296745	14.79	-748079	0.751	1930	7.6	35404.6	153.754	0.00766321	-387.605	18.3443
Ubirajara	1095000	925.73	80304.4	0.727	4427	9.1	40283.7	247.346	0.20911	18.1397	9.09955
Uchoa	1533000	80.72	-3.85091e+06	0.721	9471	10	191801	161.863	0.00852286	-406.6	20.2514
Vitória Brasil	1095000	925.97	81236.4	0.725	1737	9	16088.7	630.397	0.533086	46.7682	9.26236
GDP and population source:	https://cidades.ibge.gov.br/
HDI source:	http://www.atlasbrasil.org.br/2013/pt/perfil/

## Sheet: MULTIPLE INDICATOR
Municipality	WQI normalized	Annual waste generation (kg/ inhabitant) normalized	CO2e (tons/ inhabitant) normalized	Energy consumption (kwh/ inhabitant) normalized	FINAL INDICATOR	RANK
Magda	1	0.178634	0.349618	0.982775	0.497741	#1
Ribeirão Grande	0.87	0.464733	0.971846	0.106912	0.452728	#2
Uchoa	1	0.375609	0.598354	0.178861	0.447767	#3
Nova Castilho	0.79	0.437285	0.633197	0.141789	0.419656	#4
Turiúba	0.76	0.390531	0.603131	0.166107	0.415257	#5
Onda Verde	1	0.480886	0.543305	0.098774	0.400804	#6
Espírito Santo do Turvo	0.91	0.304799	0.438103	0.179104	0.384091	#7
Clementina	0.9	0.309354	0.395761	0.167399	0.368528	#8
Santo Antônio Da Alegria	0.87	0.907416	0.506309	0.0443344	0.364855	#9
Cruzália	0.9	0.219971	0.320886	0.276178	0.363946	#10
Silveiras	0.98	0.992659	0.478546	0.0376014	0.363738	#11
Alvinlândia	0.95	0.692544	0.485762	0.0520708	0.359168	#12
Ilha Comprida	0.85	0.314952	0.414727	0.148365	0.358252	#13
Mira Estrela	0.71	0.168787	0.284502	0.474008	0.356547	#14
Arco-Íris	0.97	0.902901	0.462946	0.0375378	0.351239	#15
Avaí	0.91	0.896705	0.472305	0.0392859	0.350782	#16
Pongai	0.98	0.3726	0.408544	0.0988421	0.348468	#17
Quadra	0.98	0.308102	0.361738	0.118952	0.337615	#18
Ibirarema	0.95	0.399106	0.392889	0.0761548	0.326358	#19
Anhumas	0.86	0.311348	0.360375	0.115041	0.324592	#20
Gália	0.83	0.395913	0.391033	0.0804542	0.318867	#21
Natividade da Serra	1	0.675683	0.404199	0.0368737	0.316784	#22
Corumbataí	1	0.328473	0.339435	0.0851139	0.312114	#23
Sebastianópolis do Sul	1	0.49179	0.37248	0.0479993	0.306217	#24
Taciba	0.77	0.711262	0.416673	0.0373055	0.303754	#25
Santa Cruz da Conceição	0.83	0.65899	0.404656	0.0381942	0.303222	#26
Torrinha	0.83	0.351421	0.349847	0.0817835	0.302247	#27
Taquarivaí	0.83	0.633421	0.391361	0.0371435	0.29567	#28
Arealva	0.91	0.507659	0.365573	0.0440251	0.293645	#29
Borebi	0.85	0.602132	0.380011	0.0370877	0.29143	#30
Monteiro Lobato	1	0.350218	0.31111	0.062265	0.286995	#31
Colômbia	0.74	0.408166	0.354359	0.0615448	0.284889	#32
Gabriel Monteiro	0.9	0.301681	0.313001	0.0767502	0.284187	#33
Óleo	0.92	0.306705	0.295034	0.0744575	0.28059	#34
Barão de Antonina	0.8	0.3459	0.319457	0.0685847	0.279042	#35
Lavrinhas	0.98	0.495611	0.334788	0.0365603	0.277675	#36
Palmeira D'oeste	0.95	0.500315	0.337459	0.0367626	0.277108	#37
Pedrinhas Paulista	0.95	0.332952	0.29489	0.0625564	0.276382	#38
Igarata	0.83	0.52049	0.346482	0.0368118	0.272452	#39
Arapeí	0.8	0.528569	0.349813	0.036768	0.271566	#40
Guatapará	1	0.332037	0.458672	0.0355383	0.271235	#41
Nova Guataporanga	0.87	0.342272	0.309797	0.0567237	0.268957	#42
Nova Luzitania	0.9	0.302653	0.280967	0.0674472	0.268041	#43
Nova Campina	0.72	0.537881	0.35399	0.0368504	0.266602	#44
Alfredo Marcondes	0.86	0.343617	0.308441	0.0543743	0.265329	#45
Campina do Monte Alegre	0.85	0.473825	0.324979	0.0366429	0.26316	#46
Tejupá	0.71	0.306705	0.295148	0.0745564	0.263103	#47
Tarabai	0.73	0.268758	0.276176	0.0873822	0.262315	#48
Manduri	0.82	0.253832	0.261166	0.0868692	0.262142	#49
Monções	0.88	0.458529	0.317512	0.0365661	0.261621	#50
Boracéia	0.91	0.342173	0.284275	0.0513663	0.259673	#51
São Jose do Barreiro	0.98	0.423474	0.298275	0.0357069	0.257843	#52
Paulo de Faria	0.89	0.437468	0.306965	0.0364625	0.256932	#53
Itapura	0.9	0.150865	0.196549	0.156947	0.254398	#54
Anhembi	0.91	0.421347	0.29877	0.0364252	0.254159	#55
Canas	0.98	0.403207	0.289065	0.0362596	0.253684	#56
Parisi	0.74	0.457306	0.316962	0.0365825	0.250282	#57
Porangaba	0.98	0.395214	0.282709	0.0351691	0.249109	#58
Pardinho	0.97	0.265009	0.242651	0.0613342	0.248702	#59
Águas da Prata	1	0.263482	0.242945	0.0578187	0.246651	#60
Nova Aliança	1	0.295829	0.249604	0.0500954	0.246617	#61
Santa Ernestina	0.77	0.431484	0.303981	0.0364646	0.246345	#62
Macedônia	0.8	0.419301	0.297656	0.0363942	0.245522	#63
Tapiraí	0.81	0.40173	0.294453	0.0375927	0.244982	#64
Paraiso	0.98	0.374013	0.272664	0.0357816	0.24454	#65
Pontes Gestal	0.88	0.39408	0.284161	0.0362034	0.244397	#66
Coronel Macedo	0.43	0.375365	0.336637	0.0649895	0.243771	#67
Jeriquara	0.85	0.39411	0.284298	0.036265	0.242423	#68
Santa Salete	0.77	0.414787	0.295234	0.0363487	0.241959	#69
Santo Expedito	0.75	0.411726	0.293707	0.036364	0.239642	#70
Quintana	0.9	0.367025	0.269409	0.0360754	0.238035	#71
Embaúba	0.98	0.331144	0.253963	0.0384859	0.237317	#72
Canitar	0.9	0.335777	0.262191	0.0400164	0.237294	#73
Iporanga	0.91	0.362023	0.266619	0.0360415	0.237202	#74
Ariranha	0.98	0.344671	0.256205	0.035538	0.235493	#75
Meridiano	1	0.319341	0.245959	0.0383562	0.234282	#76
Nantes	0.77	0.356155	0.270292	0.0395026	0.23262	#77
Barra do Chapéu	0.64	0.420487	0.298063	0.036302	0.232297	#78
Joao Ramalho	0.89	0.345444	0.257108	0.0358286	0.23069	#79
Mariápolis	0.9	0.342702	0.255674	0.0358903	0.230651	#80
Iepê	0.85	0.243239	0.233728	0.0584359	0.230521	#81
Mesópolis	0.86	0.345034	0.25695	0.035871	0.228685	#82
Presidente Alves	0.83	0.350418	0.260005	0.0359117	0.228281	#83
Brejo Alegre	0.77	0.361327	0.266221	0.0360342	0.227294	#84
Motuca	0.75	0.323475	0.256826	0.0417812	0.225881	#85
Santana da Ponte Pensa	0.9	0.325894	0.246008	0.0357413	0.225351	#86
Jumirim	0.98	0.31034	0.235668	0.0346731	0.223274	#87
Santo Antônio do Jardim	0.83	0.331997	0.249524	0.0357916	0.222729	#88
Ocauçu	0.62	0.283726	0.249508	0.0557079	0.222368	#89
Santa Albertina	0.82	0.330351	0.248538	0.0357535	0.221501	#90
Echaporã	0.89	0.310117	0.236745	0.0355415	0.219524	#91
Taquaral	0.85	0.31672	0.240644	0.0356367	0.219201	#92
Arandu	0.91	0.306705	0.234432	0.0352771	0.219189	#93
Lucianópolis	0.91	0.314261	0.23629	0.0335561	0.218216	#94
Ribeirão do Sul	0.84	0.315143	0.239696	0.0356019	0.218012	#95
Itapirapuã Paulista	0.75	0.333943	0.250435	0.0356723	0.21749	#96
Sagres	0.51	0.406887	0.291099	0.0363181	0.216422	#97
Indiaporã	0.87	0.30167	0.231866	0.0355114	0.215608	#98
São Joao do Pau D'alho	0.72	0.271563	0.232654	0.0474718	0.21557	#99
Euclides da Cunha Paulista	0.75	0.326552	0.246314	0.0356993	0.215422	#100
Ribeira	0.64	0.355362	0.262571	0.0358182	0.215055	#101
Aspásia	0.9	0.292889	0.226693	0.0354204	0.214491	#102
Pereiras	0.98	0.282326	0.217879	0.0331952	0.211503	#103
Torre de Pedra	0.98	0.271232	0.213807	0.0351459	0.211405	#104
Santa Clara D'oeste	0.95	0.275513	0.216388	0.0352269	0.211346	#105
Platina	0.89	0.252235	0.207033	0.0429248	0.211342	#106
Alambari	0.92	0.27298	0.214912	0.0352219	0.208808	#107
Bom Sucesso de Itararé	0.72	0.309213	0.236244	0.0355515	0.207947	#108
Dirce Reis	0.82	0.283412	0.221079	0.0353172	0.206392	#109
Ubirajara	0.91	0.264891	0.210071	0.0351073	0.205337	#110
Catiguá	0.98	0.251588	0.202823	0.0355061	0.205274	#111
Lutécia	0.89	0.214946	0.193432	0.047868	0.205151	#112
Monte Alegre do Sul	0.83	0.282624	0.218939	0.0339274	0.20431	#113
Itaoca	0.75	0.286644	0.222966	0.0353293	0.202859	#114
São Jose da Bela Vista	0.73	0.288571	0.224085	0.0353347	0.202091	#115
Salto Grande	0.52	0.341747	0.255057	0.035835	0.200753	#116
Flora Rica	0.9	0.245201	0.198313	0.03484	0.197605	#117
Santo Antônio do Pinhal	1	0.222268	0.184229	0.0340225	0.193197	#118
Lagoinha	1	0.219388	0.182864	0.0343799	0.192713	#119
Jambeiro	0.9	0.232382	0.190574	0.0345567	0.192646	#120
Buritizal	1	0.222132	0.183791	0.0336055	0.192458	#121
São Pedro do Turvo	0.83	0.231597	0.190136	0.0345768	0.188545	#122
Estrela D'oeste	0.85	0.226791	0.187304	0.0345397	0.187922	#123
Oscar Bressane	0.95	0.199233	0.174911	0.0373001	0.187458	#124
Ribeirão Corrente	0.9	0.216945	0.181414	0.0343393	0.186751	#125
Braúna	0.9	0.216645	0.181286	0.0343975	0.186733	#126
Irapuru	0.87	0.220624	0.183643	0.0344521	0.186677	#127
Luziânia	0.78	0.227912	0.187951	0.034533	0.184304	#128
Aparecida D'oeste	0.87	0.174288	0.216044	0.0350895	0.184131	#129
Monte Castelo	0.73	0.183329	0.176581	0.048029	0.183548	#130
Sarapuí	0.92	0.204104	0.172961	0.0330169	0.180959	#131
Herculândia	0.76	0.22199	0.184429	0.0344429	0.180934	#132
Terra Roxa	0.87	0.205177	0.174434	0.0341311	0.180554	#133
Narandiba	0.89	0.20268	0.172765	0.0338297	0.180193	#134
Cabrália Paulista	0.91	0.19694	0.169629	0.0340526	0.179373	#135
Santópolis do Aguapeí	0.86	0.200864	0.171926	0.0341021	0.178394	#136
Estrela do Norte	0.89	0.195761	0.168951	0.0340536	0.177935	#137
Dumont	1	0.185175	0.162248	0.0331132	0.177599	#138
Dourado	0.88	0.196905	0.167665	0.0314037	0.173796	#139
Pontalinda	0.71	0.185303	0.173451	0.0340354	0.166941	#140
Paulistânia	0.86	0.170608	0.154265	0.0335221	0.165968	#141
Santo Antônio do Araranguá	0.82	0.171637	0.154767	0.0333906	0.164222	#142
Caiuá	0.47	0.228313	0.188215	0.0345673	0.16255	#143
Populina	0.86	0.161114	0.14881	0.0333085	0.161884	#144
Icem	0.77	0.150021	0.142502	0.0330422	0.152716	#145
Areias	0.98	0.107443	0.119142	0.0318412	0.141372	#146
Barra do Turvo	0.91	0.0940569	0.112045	0.0311339	0.131451	#147
Vitória Brasil	0.9	0.0752538	0.102569	0.0306057	0.120753	#148
Rifaina	0.88	0.0619782	0.0959969	0.0297314	0.111699	#149
Borá	0.89	0.00896449	0.0723308	0.0272735	0.0629861	#150

## Sheet: SPEARMAN CORRELATION
CORRELATION MATRIX
Analysis Results
Correlation Matrix
	Annual_waste_generation__kg	CO2e__tons	Energy_consumption__kwh	HDI_municipality_2010	Population_2010	WQI_2017	GDP_2010
Annual_waste_generation__kg	1	0.870468	0.445189	-0.0420347	0.714445	0.0328738	0.449673
CO2e__tons	0.870468	1	0.695122	-0.0872054	0.598194	-0.0386304	0.3133
Energy_consumption__kwh	0.445189	0.695122	1	-0.12767	0.310419	0.00699383	0.092998
HDI_municipality_2010	-0.0420347	-0.0872054	-0.12767	1	-0.195231	0.164266	0.104103
Population_2010	0.714445	0.598194	0.310419	-0.195231	1	0.0260297	0.62963
WQI_2017	0.0328738	-0.0386304	0.00699383	0.164266	0.0260297	1	0.169389
GDP_2010	0.449673	0.3133	0.092998	0.104103	0.62963	0.169389	1
P-Values Matrix
	Annual_waste_generation__kg	CO2e__tons	Energy_consumption__kwh	HDI_municipality_2010	Population_2010	WQI_2017	GDP_2010
Annual_waste_generation__kg	1	2.06886e-47	1.142e-08	0.609535	1.01286e-24	0.689628	7.80448e-09
CO2e__tons	2.06886e-47	1	5.71715e-23	0.28863	6.30908e-16	0.638826	9.47066e-05
Energy_consumption__kwh	1.142e-08	5.71715e-23	1	0.119487	0.00011064	0.932308	0.25767
HDI_municipality_2010	0.609535	0.28863	0.119487	1	0.016658	0.0445715	0.204879
Population_2010	1.01286e-24	6.30908e-16	0.00011064	0.016658	1	0.751862	0
WQI_2017	0.689628	0.638826	0.932308	0.0445715	0.751862	1	0.038244
GDP_2010	7.80448e-09	9.47066e-05	0.25767	0.204879	0	0.038244	1

## Sheet: ENERGY GRAPH
BOXPLOT
Descriptive Summary (kWh)
Minimum	-3.85091e+06
Inferior limit	-809943
First quartile	-270987
Mean	-235183
Median	37020.7
Third Quartile	88316.2
Upper limit	357690
Maximum	357690
Outliers
Collection Order	Outlier
149	-3.85091e+06
55	-3.23014e+06
32	-2.75261e+06
72	-2.23748e+06
115	-1.99278e+06
73	-1.89627e+06
146	-1.8121e+06
42	-1.72708e+06
77	-1.719e+06
61	-1.62425e+06
142	-1.40408e+06
48	-1.33007e+06
51	-1.17451e+06
36	-1.15725e+06
6	-1.07943e+06
110	-964283
93	-957478
104	-858798
143	-812035

## Sheet: CO2E GRAPH
BOXPLOT
Descriptive Summary (tons)
Minimum	-246.29
Inferior limit	-246.29
First quartile	349.933
Mean	788.136
Median	618.04
Third Quartile	1084.73
Upper limit	2186.92
Maximum	3706.41
Outliers
Collection Order	Outlier
50	2192.15
144	2315.58
126	2437.01
39	2444.69
38	2473.29
135	2486.32
52	2654.07
18	3706.41

## Sheet: POPULATION GRAPH
BOXPLOT
Descriptive Summary (inhabitants)
Minimum	805
Inferior limit	805
First quartile	2985
Mean	4845.84
Median	4289
Third Quartile	6624.75
Upper limit	9585
Maximum	9585

## Sheet: GDP GRAPH
BOXPLOT
Descriptive Summary (thousand reais - R$)
Minimum	7548.05
Inferior limit	7548.05
First quartile	32887.1
Mean	72029
Median	55945.3
Third Quartile	96214.1
Upper limit	191205
Maximum	439155
Outliers
Collection Order	Outlier
149	191801
87	193882
62	203380
115	206716
33	224171
136	235556
44	264737
13	439155

## Sheet: WQI GRAPH
BOXPLOT
Descriptive Summary
Minimum	4.3
Inferior limit	6.1875
First quartile	8.175
Mean	8.63333
Median	8.85
Third Quartile	9.5
Upper limit	10
Maximum	10
Outliers
Collection Order	Outlier
34	4.3
27	4.7
117	5.1
118	5.2

## Sheet: WASTE GENERATION GRAPH
BOXPLOT
Descriptive Summary (kg/ inhabitant year)
Minimum	42.222
Inferior limit	42.222
First quartile	151.244
Mean	223.89
Median	201.456
Third Quartile	284.796
Upper limit	485.125
Maximum	943.602
Outliers
Collection Order	Outlier
12	526.366
18	566.697
150	630.397
116	681.024
20	943.602

[truncated: 4 more sheets: ENERGY RANK, CO2E RANK, WQI RANK, WASTE GENERATION RANK]
